# Supplementary material for: NAc-VTA circuit underlies emotional stress-induced anxiety-like behavior in the three-chamber vicarious social defeat stress mouse model
Source: Nat Commun. 2022 Jan 31;13:577. doi: 10.1038/s41467-022-28190-2 (PMC8804001; doi:10.1038/s41467-022-28190-2)
Supplement: Supplementary file 4 — Source Data [file 41467_2022_28190_MOESM4_ESM.xls]

## Sheet: fig 1
fig 1d-SIT
Day	CON															CES														CSDS
1	12.19	60.68	79.23	53.03	49.75	97.19	63.94	7.23	52.17	91.84	36.81	50.09	47.72	51.89	22.36	58.66	38.89	64.46	31.69	74.99	33.34	59	20.06	57.22	17.72	39.78	26.09	40.07	70.03	39.9	57.43	69.57	103.45	38.2	3.83	37.26	7.24	97.23	18.61	27.33	3.22	66.16	72.53	53.51	20.99
3	43.46	56.49	59.37	40.31	31.3	78.5	70.67	37.06	50.86	75.94	52.69	81.25	45.6	14.63	69.58	49.39	39.92	52.53	7.15	13.1	35.79	57.84	36.74	29.74	0	68.97	17.38	39.31	3.51	28.66	20.28	0	2.49	13.95	23.99	49.48	30.56	34.21	46.18	11.77	28.93	20.61	28.43	22.6	16.75
5	102.89	62.58	45.9	50.36	29.11	70.39	41.6	49.42	23.21	77.54	65.41	81.03	15.7	49.84	89.36	26.13	6.18	44.59	44.39	10.62	51.93	23.79	36.75	7.5	67.43	0	22.24	35.81	26.85	5.14	29.69	2.1	33.92	53.11	30.43	9.19	52.16	44.72	26.44	15.57	36.46	16.78	10.26	22.43	0
7	62.66	20.52	36.7	45.79	18.24	85.49	46.98	42.75	56.25	60.66	48.23	67.82	69.5	80.68	42.42	23.94	40.85	18.51	96.4	30.24	9.56	20.28	14.06	0	15.87	25.56	49.32	25.86	53.64	34.31	17.93	8.31	29.88	28.53	12.54	2.67	0	0	5.63	7.33	11.16	0	2.33	3.71	0
9	76.32	83.97	20.45	26.49	39.02	73.39	64.03	45.05	45	41.77	25.35	70.22	29.93	45.11	64.35	25.36	55.28	17.94	6	11.84	30.89	9.83	43.84	10.29	45.37	65.14	24.73	144.75	30.68	25.43	27.41	9.73	2.4	0	12.56	2.11	33.19	0	5.16	4.24	0	2.26	3.14	12.04	27.17
fig 1f-SIT(Day 11)
CON	CES	CSDS
33.92	77.63	56.7
40.83	67.88	3.06
0	12.01	5.56
37.72	39.99	12.28
65.65	17.26	18.14
70.18	69.26	13.45
85.45	59.03	0
52.44	41.58	44.74
27.21	28.23	0.39
66.33	13.53	33.15
47.4	0	5.77
70.31	37.36	0
73.36	74.74	17.58
64.34	20.21	13.5
30.56		10.48
		0
fig 1h-OFT: central time					fig 1i-OFT: central distance					fig 1j-OFT: total distance
CON	CES	CSDS			CON	CES	CSDS			CON	CES	CSDS
12.6792	0.195833	0			27.7674	0.3005	0			14.7148	10.5657	2.06943
7.63333	5.81667	0			20.0726	11.2938	0			16.1932	7.92427	1.53755
6.2375	1.275	0.816667			3.56524	6.16781	8.86342			2.91229	12.5494	4.0842
12.5542	4.375	1.5125			25.4166	13.9665	5.3636			14.8798	10.0128	7.37396
6.17083	4.5	2.32083			16.0919	11.1259	7.27289			14.0494	10.4001	8.48782
11.2292	7.62917	1.96667			14.9928	17.9954	9.66952			11.9873	14.043	7.75385
12.4292	2.07917	6.07083			24.1303	6.98393	16.5759			13.9999	9.83315	12.1395
6.52917	1.20417	0			13.5689	7.11719	0			12.5338	9.62782	0.97369
4.9375	2.30417	1.00417			9.4061	4.30755	3.72901			12.9034	13.3029	9.23597
15.9542	2.92917	7.8125			28.0304	8.61249	15.704			23.0065	9.11746	11.4081
4.05	0.741667	2.225			9.7278	4.99814	7.04984			6.78314	8.6248	8.60615
10.7542	3.5375	4.325			20.8173	5.5432	12.9375			15.4676	9.71858	7.54491
16.4958	0	5.53333			29.7753	0	11.0319			16.5352	12.4533	11.7394
4.27917	2.575	6.6125			11.856	6.88428	14.6567			16.5907	13.3644	7.99886
6.74583		3.38333			18.3651		13.8363			11.2585		5.56876
		9.54167					9.71667					6.00957
fig 1l-EPM: open arms time					fig 1m-EPM: number of entries into open arms
CON	CES	CSDS			CON	CES	CSDS
23.6875	2.86667	16.7375			6	1	4
5.82083	6.86667	14.2167			2	6	2
16.7292	4.90417	1.32917			4	2	1
14.3333	9.07917	5.54583			9	2	1
16.4667	10.1792	2.05833			10	3	2
13.7417	2.275	15.1042			3	3	2
6.45	11.1375	12.7583			7	9	5
12.2458	6.65417	6.7125			7	5	3
15.15	9.16667	6.95417			8	3	7
15.6417	14.5792	1.6125			1	3	3
20.8083	10.1417	15.0208			11	5	5
20.5542	12.9458	4.85417			5	9	11
20.4208	11.2083	10.6333			10	2	9
14.2292	20.8917	11.2042			6	11	6
15.725		13.85			8		3
		8.34167					7
fig 1n-TST					fig 1o-SPT: sucrose preference					fig 1p-SPT: total intake
CON	CES	CSDS			CON	CES	CSDS			CON	CES	CSDS
117.19	59.26	216.19			85.58	84.45	62.35			5.41	6.56	4.25
48.46	73.54	206.19			67.7	80.18	50.88			4.21	4.44	4.56
55.48	107.5	172.13			74.17	73.71	26.7			4.84	3.88	5.28
40.49	156.12	237.44			72.04	88.53	78.89			4.9	5.32	1.8
53.64	155.38	144.42			86.24	76.44	83.65			7.34	3.82	2.63
64.19	85.09	191.23			84.42	54.24	74.35			3.85	3.89	4.6
103.69	51.89	149.67			73.2	48.13	62.2			5	5.07	1.27
32.3	63.61	108.74			70.5	60.81	21.75			5.83	4.67	6.85
66.42	207.51	158.9			75.49	82.56	64.38			5.14	3.9	4.66
176.14	121.16	77.24			56	87.63	69.27			3.75	3.72	4.49
23.69	64.84	217.8			81.86	81.52	15.48			6.01	4.22	3.36
59.96	88.06	233.13			62.5	35.15	40.71			1.6	4.21	3.39
133.71	59.34	212.95			92.87	91.45	53.74			4.35	6.78	5.08
125.61	95.3	189.98			67.62	66.19	57.83			6.95	7.01	3.51
176.89		41.25			77.53		66.27			4.94		4.98
		133.15					8.1					4.2

## Sheet: fig 2
fig 2c-cfos				fig 2f-firing rate
CON	SES			CON	CES
0	57			4.57	2.82667
1	42			4.01667	8.97
0	66			2.56333	7.39667
1	38			2.1	5.32333
				4.23	4.55333
				2.56667	3.76333
				6.32333	4.66667
				7.53667	7.47667
				7.26667	6.10667
				5.4	2.03333
				4.91333	3.97
fig 2o-open arms time			fig 2o-closed arms time				fig 2r-ΔF/F0 in open arms			fig 2r-ΔF/F0 in closed arms				fig 2s-ΔF/F0/TIME in open arms			fig 2s-ΔF/F0/TIME in closed arms
CON	CES		CON	CES			CON	CES		CON	CES			CON	CES		CON	CES
36.5625	37.175		154.113	221.337			0.000321101	0.00107741		-0.000299324	-0.000118015			8.78226e-06	2.89822e-05		-1.94224e-06	-5.33192e-07
49.95	29.5375		97.9125	257.525			-5.15026e-05	0.00248296		0.000233737	-0.000803264			-1.03108e-06	8.40612e-05		2.38721e-06	-3.11917e-06
37.1375	27.2		207.537	257.325			-0.00174655	0.00128843		0.000688531	4.76553e-05			-4.70294e-05	4.73688e-05		3.31762e-06	1.85195e-07
73.0625	17.8375		143	292.775			0.000129605	0.00113267		-0.000282934	-3.18389e-07			1.7739e-06	6.34994e-05		-1.97856e-06	-1.08749e-09
63.55	24.7875		186.838	240.012			0.000398657	0.00212963		-0.000167656	-0.000110789			6.27314e-06	8.59156e-05		-8.97339e-07	-4.61595e-07
16.125	2.6125		233.588	289.225			-0.000386935	0.000133125		-0.000113396	2.08106e-05			-2.3996e-05	5.09571e-05		-4.85455e-07	7.19533e-08
47.325	11.3875		192.55	219.35			0.000901988	0.00128866		-0.000347547	-0.000361994			1.90594e-05	0.000113164		-1.80497e-06	-1.6503e-06
fig 2u-SIT: social interaction time					fig 2w-SIT: ΔF/F0					fig 2x-SIT: ΔF/F0/TIME
CON	CES				CON	CES				CON	CES
43.11	31.45				0.000629212	0.000295707				1.45955e-05	9.40244e-06
49.86	25.95				0.000317863	0.000322122				6.37511e-06	1.24132e-05
39.93	29.91				0.000432162	0.000736046				1.0823e-05	2.46087e-05
28.14	49.7				0.000873398	0.00059761				3.10376e-05	1.20243e-05
41.08	15.62				-0.000214778	-6.70651e-05				-5.22828e-06	-4.29354e-06
38.25	44.03				0.0003807	0.000113513				9.95293e-06	2.57809e-06
57.8	33.45				-0.000130083	8.73379e-05				-2.25057e-06	2.611e-06

## Sheet: fig 3
fig 3d-Venn diagram
M	S	mCherry+	TH+	merge
1	1	114	117	105
	2	113	120	109
	3	138	140	132
2	1	120	122	112
	2	94	102	86
	3	108	115	97
3	1	105	110	100
	2	121	123	115
	3	97	101	92
fig 3f-OFT:central time
	NS								CNO
mCherry	6.55	4.83333	12.3333	6.275	7.875	8.8	3.75833	14.975	3.44583	11.7208	10.8875	7.40833	6.7125	13.7625	8.4375	9.725
hM3Dq	11.1875	9.2125	5.68333	4.67917	8.1375	9.6375	7.32917	15.4083	4.14583	2.28333	4.64167	1.30417	1.125	2.81667	0.204167	1.07917
fig 3g-OFT:central distance
	NS								CNO
mCherry	20.9587	10.8099	15.7243	14.6505	8.87675	11.4987	17.2654	13.9616	17.4206	10.6094	6.54728	23.2795	18.6789	8.5977	5.86595	13.9061
hM3Dq	21.0174	11.8228	2.5172	8.80642	15.4778	18.8148	13.4821	9.6925	5.64707	4.20214	8.58619	2.69697	2.84505	0.242612	1.70399	3.7375
fig 3h-OFT: total distance
	NS								CNO
mCherry	20.956	16.6988	13.4937	7.82349	10.7971	11.4224	26.0312	28.1152	23.0151	12.6155	29.8171	25.0593	17.9472	10.7561	19.7458	9.63682
hM3Dq	21.3383	22.381	14.2438	10.1155	6.69634	15.5283	18.6315	27.2774	53.3045	37.6897	41.1581	31.1582	39.1958	43.5463	48.6868	44.1806
fig 3j-EPM: open arms time
	NS								CNO
mCherry	10.7292	13.9833	15.4667	14.8708	19.6083	12.1	26.0833	17.1458	11.6542	23.9125	5.25417	15.0042	13.2875	8.31667	20.8583	24.4333
hM3Dq	12.875	17.2083	26.6667	8.825	22.7667	14.4625	11.325	10.85	1.17083	0.0666667	5.81667	4.53333	1.44167	2.37083	0.5875	3.1125
fig 3k-EPM: number of entries into open arms
	NS								CNO
mCherry	5	3	7	2	9	4	10	5	8	7	4	6	5	3	6	11
hM3Dq	9	8	3	5	3	6	4	2	1	1	6	5	1	2	1	8
fig 3m-SIT: social interaction time
	NS								CNO
mCherry	85.8	63.62	78.83	30.62	74.62	58.74	10.73	36.38	39.57	43.72	77.7	64.69	32.25	21.16	58.93	52.34
hM3Dq	43.06	51.87	88.05	14.04	66.64	48.29	73.64	24.95	39.89	76.63	44.91	74.85	50.01	17.33	62.95	30.4

## Sheet: fig 4
fig 4d-firing rate			fig 4f-Venn diagram
NS	CNO		M	S	mCherry+	TH+	merge
2.85	2.61667		1	1	134	136	123
4.88333	0.916667			2	141	144	128
3.11667	2.5			3	127	128	118
2.85	2.76667		2	1	99	105	96
2.8	2.77625			2	92	95	83
5.05	0.883333			3	112	115	109
3.05	2.5		3	1	87	92	84
2.56667	2.21667			2	82	86	78
4.68333	0.65			3	95	98	93
2.95	2.4		4	1	101	110	95
1.41667	1.18333			2	115	118	106
2.78333	2.15			3	93	102	90
4.7	0.6		5	1	130	134	124
2.83333	2.41667			2	119	122	116
2.5	2.25			3	144	146	135
4.03333	0.7
fig 4j-VTA-Gi: OFT-central time
	NS										CNO
mCherry	2.39583	2.1125	11.2083	2.15833	1.29167	1.02917	9.76667	4.97917	2.225	2.69167	2.17917	1.82083	5.25	1.08333	9.04167	3.1375	1.5125	8.55833	3.06667	0.566667
hM4Di	7.8375	1.59167	2.1375	4.74583	0.533333	1.2125	5.65833	9.44583	0.791667	0.895833	30.3417	19.7125	13.0542	8.0625	33.4917	12.4	16.6417	8.17917	17.275	34.4958
fig 4k-VTA-Gi: OFT-central distance
	NS										CNO
mCherry	5.70062	10.373	10.0562	5.6148	11.5575	4.40637	1.66107	13.4976	8.02143	6.51427	4.79531	4.44608	12.0581	1.37342	9.414	19.9579	3.71915	20.0161	5.9803	2.50311
hM4Di	16.3457	5.11838	3.02463	6.98762	2.1683	3.59413	5.52433	12.5433	7.57898	3.87206	10.5378	39.4122	32.241	4.62584	21.7856	12.9532	23.2389	19.5323	14.1043	17.5372
fig 4l-VTA-Gi: OFT-total distance
	NS										CNO
mCherry	11.9268	7.09093	12.395	21.3174	27.9163	7.24315	24.8178	6.98378	21.7833	16.098	19.894	14.9435	20.8477	21.675	18.6037	19.2649	17.7895	27.6339	11.1502	4.2311
hM4Di	17.6886	16.0668	29.2677	15.0339	16.9211	17.1518	21.9478	10.8432	3.23223	9.24831	12.3321	8.15707	18.4956	18.2248	10.4907	17.7655	15.3789	14.542	16.3782	7.25315
fig 4n-VTA-Gi: EPM-open arms time
	NS										CNO
mCherry	3.1875	11.6958	4.23333	19.0583	12.6625	17.6208	4.96667	13.9042	7.64167	4.025	11.4708	0.645833	19.5	20.6917	8.81667	16.275	8.2375	1.4625	14.7292	0.4625
hM4Di	0	6.45417	5.15417	11.2042	14.3875	16.6958	6.90417	1.8375	9.4125	20.1917	31.4917	29.375	11.8625	18.025	35.7083	46.4333	24.9792	10.2667	42.825	7.24583
fig 4o-VTA-Gi: EPM-number of entries into open arms
	NS										CNO
mCherry	1	13	6	11	6	9	9	12	2	4	8	5	10	5	5	2	9	7	9	2
hM4Di	0	3	3	8	8	5	7	4	6	6	1	13	8	14	18	19	15	5	17	8
fig 4q-VTA-Gi: SIT-social interaction time
	NS										CNO
mCherry	47.56	50.33	36.78	37.74	63.2	60.37	62.53	35.25	47.9	47.86	61.68	50.93	15.18	39.05	52.39	56.35	64.26	58.83	40.99	14.34
hM4Di	49	53.12	25.83	82.35	60.09	64.18	14.19	55.05	23.06	16.57	26.7	15.65	71.7	44.17	28.87	52.24	60.97	22.37	49.63	79.05

## Sheet: fig 5
fig 5d-VTA-Gi: OFT-central time
	NS									CNO
mCherry	6.5625	7.05417	5.2	1.26667	2.54167	6.95	6.77083	12.0208	3.175	11.975	5.51667	3.45833	4.25417	5.68333	9.4125	10.025	7.08333	5.24167
hM4Di	5.9875	7.43333	9.2875	9.69167	6.4625	1.87083	2.74167	8.28333		30.7042	21.71	10.5167	12.0875	5.525	36.85	25.0208	7.47083
fig 5e-VTA-Gi: OFT-central distance
	NS									CNO
mCherry	12.0476	13.7576	12.5175	1.0501	6.56428	16.2268	12.5212	18.2654	13.0157	8.82528	16.3343	19.321	10.3406	16.0318	13.9948	8.53142	13.0269	9.44406
hM4Di	14.008	12.2055	15.7517	14.679	16.74	5.51659	8.24239	15.1262		12.4519	30.9962	27.7945	7.85629	35.6843	45.502	10.0835	16.8392
fig 5f-VTA-Gi: OFT-total distance
	NS									CNO
mCherry	14.9558	15.8402	11.893	15.949	7.06688	10.8956	17.3301	14.8188	8.2154	7.77194	17.433	13.0012	13.7233	16.5947	13.7076	12.257	14.8561	15.2154
hM4Di	13.8278	7.54133	14.5166	12.1532	10.4476	6.64903	17.1845	21.8913		13.8795	11.6226	15.2567	9.87694	7.45816	7.41724	6.22924	8.01997
fig 5h-VTA-Gi: EPM-open arms time
	NS									CNO
mCherry	18.7125	21.6167	0.379167	18.775	4.4875	11.6958	3.85833	19.5375	3.00833	17.9208	12.8375	5.94167	13.3625	11.2875	17.8875	8.46667	2.77083	17.575
hM4Di	18.1583	5.525	10.4917	8.775	7.17667	8.04667	9.59667	12.4867		45.025	23.9958	18.4208	4.99583	43.6167	17.65	58.3083	51.9542
fig 5i-VTA-Gi: EPM-number of entries into open arms
	NS									CNO
mCherry	8	7	1	4	1	5	3	8	1	7	4	2	6	4	15	7	2	4
hM4Di	8	2	5	4	3	5	2	3		3	1	12	4	8	1	2	3
fig 5k-VTA-Gi: SI-social interaction time
	NS									CNO
mCherry	64.18	41.05	48.09	38.44	15.52	52.84	59.07	69.45	61.98	7.95	31.66	54.96	62.84	59.44	60.16	36.42	71.05	26.45
hM4Di	69.45	21.91	26.98	81.76	7.9	32.88	56.82	42.51		76.24	52.25	50.71	83.04	63.7	7.56	45.82	32.57

## Sheet: fig 6
fig 6d-Venn diagram						fig 6e-quantification of VTA DA neuron inputs								fig 6l-Venn diagram
M	S	EGFP+	DsRed+	merge			CON			CES				M	S	EGFP+	mCherry+	merge
1	1	77	85	82		MO	1.76768	8.04598	6.29371	1.53257	3.29861	3.77359		1	1	173	171	158
	2	81	80	71		VO	2.0202	4.78927	2.5641	2.49042	3.99306	4.08805			2	168	165	148
	3	93	90	87		LO	6.06061	4.40613	3.0303	6.32184	5.90278	7.54717			3	178	177	168
2	1	75	74	65		DLO	1.51515	1.14942	2.331	1.53257	3.81944	2.20126		2	1	203	185	173
	2	80	79	75		FRA	4.79798	18.5824	7.69231	16.6667	23.0903	6.60377			2	198	181	169
	3	71	69	61		PrL	2.27273	2.10728	3.4965	1.72414	2.08333	5.66038			3	205	189	177
3	1	105	102	99		M1	6.81818	8.62069	7.45921	5.9387	1.21528	4.08805		3	1	148	153	139
	2	101	95	89		M2	4.79798	4.78927	3.9627	2.49042	12.1528	5.97484			2	150	158	146
	3	115	112	109		AI	6.31313	5.36398	3.0303	3.83142	5.20833	4			3	146	148	132
						Cpu	45.7071	23.5632	31.9347	41.1877	33.3333	45.283		4	1	151	176	149
						NAcc	17.9293	14.5594	16.7832	8.23755	5.55556	13.522			2	155	178	155
						Cg1	2.29885	0.932401	1.5	2.10728	0.347222	1.25786			3	150	174	143
														5	1	198	195	172
															2	203	199	162
															3	193	191	182
fig 6q-open arms time			fig 6q-closed arms time				fig 6t-ΔF/F0 in open arms			fig 6t-ΔF/F0 in closed arms				fig 6u-ΔF/F0/TIME in open arms			fig 6u-ΔF/F0/TIME in closed arms
CON	CES		CON	CES			CON	CES		CON	CES			CON	CES		CON	CES
33.675	20.175		225.963	214.875			-0.000499114	6.51153e-05		9.0346e-05	0.000211479			-1.48215e-05	3.22752e-06		3.99828e-07	9.84194e-07
56.725	21.1		166.213	264.062			0.000701313	0.00265585		-0.000566644	-0.000705021			1.23634e-05	0.00012587		-3.40915e-06	-2.6699e-06
52.6875	6.6875		129.875	261.363			0.000287008	0.00101181		-0.000132363	-0.000278112			5.44737e-06	0.000151298		-1.01915e-06	-1.06409e-06
45.2625	20.85		120.262	240.05			-0.000916192	0.00317577		0.000401306	0.000451203			-2.02418e-05	0.000152315		3.33692e-06	1.87962e-06
38.5375	29.5375		153.887	223.075			0.000926295	0.00316241		-0.000658471	0.00108239			2.40362e-05	0.000107064		-4.27891e-06	4.85213e-06
39.4	27.7875		198.175	246.475			0.000294731	0.00197152		-6.44193e-05	1.77838e-05			7.48049e-06	7.09498e-05		-3.25063e-07	7.21523e-08
37.6375	33.55		200.712	222.512			0.00044697	0.00293171		-0.000182008	-0.000146625			1.18756e-05	8.73834e-05		-9.0681e-07	-6.58951e-07

## Sheet: fig 7
fig 7d-Venn diagram
M	S	EGFP+	mCherry+	merge
1	1	210	161	152
	2	218	158	145
	3	226	164	159
2	1	235	196	190
	2	243	202	199
	3	221	190	178
3	1	203	165	148
	2	212	171	157
	3	188	159	139
4	1	258	221	206
	2	267	218	196
	3	276	224	213
fig 7f-NAc-VTA: OFT-central time
	off								on
mCherry	10.0167	10.8917	6.30417	4.32917	5.6125	11.6292	5.375	5.5125	14.3208	6.625	5.75833	5.0625	10.6125	7.99583	9.54167	3.99583
NpHR	4.52917	11.675	10.0167	5.4625	3.9375	13.1292	6.625	3.69167	3.83333	2.48333	2.55	0.579167	2.60833	0	0	0.820833
fig 7g-NAc-VTA: OFT-central distance
	off								on
mCherry	15.4149	13.955	10.5625	9.12761	13.0339	17.021	11.7792	13.3454	16.9837	13.0172	8.74079	5.80593	10.4465	21.6219	16.7203	18.6022
NpHR	8.7516	18.9025	19.0679	7.46015	3.56753	18.0526	10.417	9.87173	7.67241	5.40323	8.58656	4.28052	2.27722	0	0	2.86102
fig 7h-NAc-VTA: OFT-total distance
	off								on
mCherry	12.571	17.0986	15.48	13.2725	12.8655	13.0862	11.3981	9.64153	10.8583	16.4356	15.7719	12.4898	15.2907	14.7129	12.3531	14.6777
NpHR	15.4603	11.868	16.1919	8.02289	5.91502	12.6079	10.5191	14.2065	14.3042	14.2946	16.0774	12.3677	10.1268	9.09669	8.66006	11.8349
fig 7j-NAc-VTA: EPM-open arms time
	off								on
mCherry	13.8458	19.6917	25.275	17.625	21.9167	15.9292	17.725	21.8875	11.6667	21.3208	21.7875	10.7833	15.0167	20	21.7042	22.1917
NpHR	13.2458	14.5083	19.7333	24.5625	28.1875	22.0792	15.375	18.3375	10.925	10.0667	8.70417	8.65833	12.15	5.65833	8.80833	16.1958
fig 7k-NAc-VTA: EPM-number of entries into open arms
	off								on
mCherry	7	9	3	8	9	9	4	5	4	9	7	6	2	9	6	11
NpHR	4	11	4	5	4	10	5	14	3	8	8	5	4	1	1	3
fig 7o-NAc-VTA: OFT-central time				fig 7p-NAc-VTA: OFT-central distance				fig 7q-NAc-VTA: OFT-total distance
mCherry	ChR2			mCherry	ChR2			mCherry	ChR2
4.475	6.02083			7.2973	14.4016			11.2469	14.6811
7.57083	5.8125			11.3609	10.4826			17.8731	8.83761
1.96667	6.66667			7.82242	16.1401			5.9704	16.0709
5.94167	12.9583			18.3984	21.593			10.5799	15.4277
2.99583	4.67083			8.44432	11.1494			12.917	12.8827
0.595833	8.70417			2.2554	16.267			10.3747	13.5809
5.27083	4.0875			16.6115	11.2895			7.95721	10.3851
0.229167	9.87083			0.500183	23.4151			7.13539	10.3428
1.225	7.02917			4.27196	13.518			13.1291	11.7691
2.725	9.1375			4.73584	16.6945			12.7234	12.9867
fig 7s-NAc-VTA: EPT-open arms time				fig 7t-NAc-VTA: EPT-number of entries into open arms
mCherry	ChR2			mCherry	ChR2
11.3542	20.8792			4	5
3.96667	15.5333			3	10
5.99167	18.0042			2	5
11.7208	15.2833			7	4
15.0042	8.56667			8	7
1.83333	12.5292			2	11
4.69583	20.5125			2	7
13.7583	14.075			2	6
7.725	17.1958			2	8
0.8875	19.5667			3	11

## Sheet: fig 8
fig 8d-AAV1: OFT-central time
	off								on
mCherry	1.37917	10.6792	11.5542	12.7167	11.4083	9.97083	3.99583	4.64	2.90833	8.87	13.1	10.6792	8.35	14.9208	9.03	5.1
NpHR	4.30417	11.0458	7.60417	11.5167	4.86667	12.0875	11.3375	6.85	2.67083	4	3.63333	1.35	1.0625	6.85417	2.75417	0
fig 8e-AAV1: OFT-central distance
	off								on
mCherry	3.41087	7.60286	23.2632	13.7467	12.2042	15.8774	19.452	17.1532	18.0291	22.2837	4.42346	10.6824	16.7131	15.9942	9.06793	14.4064
NpHR	7.92963	15.836	10.3708	11.513	14.2974	7.25151	19.1755	21.5993	8.42897	7.25867	4.68003	5.91667	1.86422	11.1044	6.43812	0
fig 8f-AAV1: OFT-total distance
	off								on
mCherry	7.04308	11.7633	11.4809	13.7263	11.859	5.63283	11.8602	13.9275	11.0995	13.3333	14.089	13.2869	9.19713	14.4811	8.38593	9.51241
NpHR	18.5734	12.3986	7.7052	20.4987	7.0976	12.9655	10.4354	14.0804	14.0834	14.0804	13.3561	5.49769	10.4263	17.8721	13.4507	4.84872
fig 8h-AAV1: EPM-open arms time
	off								on
mCherry	12.8958	28.225	15.45	15.7042	20.4875	21.6458	22.125	23.4667	9.54167	23.7083	15.9417	16.4083	17.975	26.5375	10.0333	25.2083
NpHR	19.7958	18.1083	18.1667	16.2375	26.9792	22.1958	20.6625	17.5708	16.4833	14.1417	5.26667	7.97083	15.8708	11.6375	6.19167	9.7625
fig 8i-AAV1: EPM-number of entries into open arms
	off								on
mCherry	10	5	5	12	8	9	8	6	4	6	12	10	6	3	13	9
NpHR	7	10	11	7	9	8	5	3	6	5	1	8	5	7	3	3
fig 8m-AAV1: OFT-central time				fig 8n-AAV1: OFT-central distance				fig 8o-AAV1: OFT-total distance
mCherry	ChR2			mCherry	ChR2			mCherry	ChR2
4.575	7.05			13.3382	14.8229			10.92	12.821
7.975	11.2			12.8232	16.1999			22.5815	12.0621
3.3875	12.8			8.65111	19.9236			10.7364	16.2002
5.37083	10.7875			13.5393	17.6855			14.6495	16.8754
2.5375	8.7625			6.34682	16.6816			8.32031	12.8176
2.175	6.0625			5.22954	20.9387			7.68117	13.0297
4.23333	7.27917			7.5979	15.0516			15.7707	14.5117
6.87917	9.9625			14.9184	14.5763			18.543	10.2396
fig 8q-AAV1: EPT-open arms time				fig 8r-AAV1: EPT-number of entries into open arms
mCherry	ChR2			mCherry	ChR2
6.7625	14.7583			2	5
14.2833	22.3792			5	6
3.70833	13.8333			3	2
11.4292	11.3708			2	2
3.4625	10.65			2	3
7.89167	12.9167			3	1
0.325	8.80417			1	1
8.14167	23.8375			4	3

## Sheet: fig S1
fig S1a-SIT: total distance
Day	CON															CES														CSDS
1	6.32923	6.25001	6.86148	10.3364	10.3319	3.92064	11.8816	8.94713	9.52333	6.49729	9.30357	6.79352	10.408	9.67759	7.29137	10.8412	8.3133	4.9687	8.107	5.92803	9.76126	9.20837	6.6823	9.03713	9.94722	9.23439	9.40452	6.75101	7.7306	10.0087	3.66687	8.18269	5.59563	6.3276	7.10968	8.97188	7.60426	7.41611	6.74856	5.14666	6.71271	11.3256	8.38545	7.02226	4.78901
3	8.22524	10.487	8.85404	8.51729	8.29533	11.4182	11.5404	10.1624	9.89638	10.9274	7.58722	9.95899	8.38631	4.05005	11.268	9.22055	8.11011	9.35331	5.46688	5.01894	6.77619	5.67284	6.94553	6.77276	1.44564	8.79506	5.25017	4.42146	7.41197	8.08825	4.12336	0.9149	2.64061	6.16305	7.83682	6.32863	7.2327	8.92713	10.2774	6.29879	7.93345	6.2602	7.00833	4.58818	6.53417
5	7.90609	8.16639	7.83478	13.1139	9.25494	8.53919	5.0399	9.39688	9.9465	8.71836	10.2295	13.7442	6.27196	8.79627	11.055	7.78075	5.46123	5.61942	5.32183	4.73314	8.13949	3.75894	4.74161	2.72251	8.41207	1.25333	4.58159	6.87696	2.40495	4.58611	1.76317	2.63759	3.76351	7.44475	5.8824	4.07524	8.18432	6.42885	4.58353	4.66308	3.84086	5.7456	5.90484	8.56046	3.50734
7	8.59205	2.50563	7.45018	9.65416	9.24725	9.27988	7.64805	8.15049	14.9271	12.537	13.2648	11.5598	7.29299	12.8573	10.2367	4.67341	5.23612	4.69684	8.30995	3.67715	3.15867	4.52075	1.26093	5.2442	8.9868	2.30153	6.10219	4.23813	8.26924	4.52757	5.42985	10.4343	5.4923	9.12237	3.34619	2.10031	3.49724	3.45985	2.92741	4.49978	1.92679	3.0667	8.8956	1.40713	3.64539
9	10.6298	8.10271	1.38149	8.1635	9.46288	10.4953	10.3216	8.2931	10.1805	11.3991	7.84219	10.8337	5.46093	7.75342	12.1516	5.26485	8.30513	5.41453	8.24526	5.98517	9.36009	2.39441	5.98866	6.90921	8.13266	8.75733	7.00732	1.30208	3.16217	5.81802	5.91854	5.37367	2.06388	2.45886	4.04388	4.9232	6.41317	1.53073	3.56039	2.23761	3.59194	2.39643	2.63956	2.72112	4.79717
fig S1b-SIT: total distance on day 11
CON	CES	CSDS
5.6986	8.53974	2.63256
6.53845	8.75973	1.16026
3.15883	6.21622	3.41766
7.22021	7.83698	6.10063
12.7064	4.61041	4.03809
6.77977	7.85375	4.19447
13.7807	10.7666	1.59504
10.3474	11.8844	6.26286
8.49535	5.60448	1.84772
8.48032	5.94304	6.16009
8.6196	2.61974	2.40269
12.359	4.36508	2.86059
11.7981	10.0605	5.55588
7.35087	3.3727	5.55376
10.816		4.48167
		1.58874

## Sheet: fig S2
fig S2a-cfos
CON	SES
0	76
1	64
0	55
1	40

[truncated: 5 more sheets: fig S3, fig S4, fig S5, fig S6, fig S11]
